# Supplementary material for: ﻿A century later: a new species of Mastigoceras Handschin, 1924 (Collembola, Orchesellidae), with morphological and systematic updates on the genus
Source: Zookeys. 2024 Oct 30;1217:79–100. doi: 10.3897/zookeys.1217.132351 (PMC11541098; doi:10.3897/zookeys.1217.132351)
Supplement: XML Treatment for Mastigoceras [file zookeys.1217.132351-treatment1.xml]

<!DOCTYPE tp:taxon-treatment
  PUBLIC "-//TaxonX//DTD Taxonomic Treatment Publishing DTD v0 20100105//EN" "tax-treatment-NSO.dtd">
<tp:taxon-treatment xmlns:tp="http://www.plazi.org/taxpub"><tp:treatment-meta><kwd-group><label>Taxon classification</label><kwd>
                <named-content content-type="kingdom">Animalia</named-content>
              </kwd><kwd>
                <named-content content-type="order">Entomobryomorpha</named-content>
              </kwd><kwd>
                <named-content content-type="family">Orchesellidae</named-content>
              </kwd></kwd-group><mixed-citation publication-type="journal"><person-group><name><surname>Rodrigues</surname><given-names>Iandra Vitória Bezerra</given-names></name><name><surname>de Souza</surname><given-names>Paolla Gabryelle Cavalcante</given-names></name><name><surname>Nunes</surname><given-names>Rudy Camilo</given-names></name><name><surname>Nunes Godeiro</surname><given-names>Nerivânia</given-names></name><name><surname>Bellini</surname><given-names>Bruno Cavalcante</given-names></name></person-group><article-title>﻿A century later: a new species of <italic><tp:taxon-name><tp:taxon-name-part taxon-name-part-type="genus" reg="Mastigoceras">Mastigoceras</tp:taxon-name-part></tp:taxon-name></italic> Handschin, 1924 (<tp:taxon-name><tp:taxon-name-part taxon-name-part-type="order">Collembola</tp:taxon-name-part></tp:taxon-name>, <tp:taxon-name><tp:taxon-name-part taxon-name-part-type="family">Orchesellidae</tp:taxon-name-part></tp:taxon-name>), with morphological and systematic updates on the genus</article-title><source>Zookeys</source><day>30</day><month>10</month><year>2024</year><volume>1217</volume><fpage>79</fpage><lpage>100</lpage><pub-id pub-id-type="doi">10.3897/zookeys.1217.132351</pub-id></mixed-citation></tp:treatment-meta><tp:nomenclature><label>﻿Genus</label><tp:taxon-name>
              <object-id xmlns:xlink="http://www.w3.org/1999/xlink" content-type="arpha" xlink:type="simple">2353D4F8-7069-53D9-BEC3-DF3B1C829E35</object-id>
              <tp:taxon-name-part taxon-name-part-type="genus" reg="Mastigoceras">Mastigoceras</tp:taxon-name-part>
            </tp:taxon-name><tp:taxon-authority>Handschin, 1924</tp:taxon-authority></tp:nomenclature><tp:treatment-sec sec-type="type species" id="SECID0EDOAE"><title>Type species.</title><p><italic><tp:taxon-name><tp:taxon-name-part taxon-name-part-type="genus" reg="Mastigoceras">Mastigoceras</tp:taxon-name-part><tp:taxon-name-part taxon-name-part-type="species" reg="camponoti">camponoti</tp:taxon-name-part></tp:taxon-name></italic> Handschin, 1924.</p></tp:treatment-sec><tp:treatment-sec sec-type="diagnosis" id="SECID0EUOAE"><title>Diagnosis.</title><p>Fusiform small hyaline ciliate scales, without ribs, present at least in dorso-anterior <abbrev xmlns:xlink="http://www.w3.org/1999/xlink" xlink:title="thoracic segment(s)" id="ABBRID0E1OAE" xlink:type="simple">Th</abbrev>. III–<abbrev xmlns:xlink="http://www.w3.org/1999/xlink" xlink:title="abdominal segment(s)" id="ABBRID0E5OAE" xlink:type="simple">Abd</abbrev>. III, present or absent on dorsal head, <abbrev xmlns:xlink="http://www.w3.org/1999/xlink" xlink:title="thoracic segment(s)" id="ABBRID0ECPAE" xlink:type="simple">Th</abbrev>. II, and <abbrev xmlns:xlink="http://www.w3.org/1999/xlink" xlink:title="abdominal segment(s)" id="ABBRID0EGPAE" xlink:type="simple">Abd</abbrev>. IV; antennae, legs, ventral tube, tenaculum and furca scaleless. Body also densely covered by secondary ciliate <abbrev xmlns:xlink="http://www.w3.org/1999/xlink" xlink:title="microchaeta(e)" id="ABBRID0EKPAE" xlink:type="simple">mic</abbrev>; dorsal macrochaetotaxy reduced. Antennae very long, 2–4× the body length; antennae with five segments, <abbrev xmlns:xlink="http://www.w3.org/1999/xlink" xlink:title="antennal segment(s)" id="ABBRID0EOPAE" xlink:type="simple">Ant</abbrev>. I subdivided, <abbrev xmlns:xlink="http://www.w3.org/1999/xlink" xlink:title="antennal segment(s)" id="ABBRID0ESPAE" xlink:type="simple">Ant</abbrev>. II stiff or weakly annulated, <abbrev xmlns:xlink="http://www.w3.org/1999/xlink" xlink:title="antennal segment(s)" id="ABBRID0EWPAE" xlink:type="simple">Ant</abbrev>. III–IV longer than other segments, annulated and whip-like; <abbrev xmlns:xlink="http://www.w3.org/1999/xlink" xlink:title="antennal segment(s)" id="ABBRID0E1PAE" xlink:type="simple">Ant</abbrev>. IV apical bulb absent. Eyes 8+8, <abbrev xmlns:xlink="http://www.w3.org/1999/xlink" xlink:title="postantennal organ" id="ABBRID0E5PAE" xlink:type="simple">PAO</abbrev> present. Tergal sensilla and microsensilla formulae of <abbrev xmlns:xlink="http://www.w3.org/1999/xlink" xlink:title="thoracic segment(s)" id="ABBRID0ECQAE" xlink:type="simple">Th</abbrev>. II–<abbrev xmlns:xlink="http://www.w3.org/1999/xlink" xlink:title="abdominal segment(s)" id="ABBRID0EGQAE" xlink:type="simple">Abd</abbrev>. V as 1,1|0,3,3,+,9 and 1,0|1,0,1,0,0, respectively. <abbrev xmlns:xlink="http://www.w3.org/1999/xlink" xlink:title="thoracic segment(s)" id="ABBRID0EKQAE" xlink:type="simple">Th</abbrev>. II anterior (<bold>a</bold>) series, including the collar, with up to 17 <abbrev xmlns:xlink="http://www.w3.org/1999/xlink" xlink:title="macrochaeta(e)" id="ABBRID0EQQAE" xlink:type="simple">mac</abbrev>. <abbrev xmlns:xlink="http://www.w3.org/1999/xlink" xlink:title="abdominal segment(s)" id="ABBRID0EUQAE" xlink:type="simple">Abd</abbrev>. IV less than 1.5× the length of <abbrev xmlns:xlink="http://www.w3.org/1999/xlink" xlink:title="abdominal segment(s)" id="ABBRID0EYQAE" xlink:type="simple">Abd</abbrev>. III in the midline. <abbrev xmlns:xlink="http://www.w3.org/1999/xlink" xlink:title="abdominal segment(s)" id="ABBRID0E3QAE" xlink:type="simple">Abd</abbrev>. VI of males short and rounded; of females long and conical. Trochanteral organ variably developed. Tenaculum without chaetae. Manubrium dorsally with one or two bothriotrichum-like chaetae; dens crenulate, without spines; mucro bidentate with the basal spine (adapted and updated from <xref ref-type="bibr" rid="B22">Handschin 1924</xref>; <xref ref-type="bibr" rid="B10">Cassagnau 1963</xref>; <xref ref-type="bibr" rid="B37">Mari-Mutt 1978</xref>; <xref ref-type="bibr" rid="B12">Cassagnau and Oliveira 1992</xref>).</p></tp:treatment-sec><tp:treatment-sec sec-type="remarks" id="SECID0EQRAE"><title>Remarks.</title><p>Our updated diagnosis adds the tergal sensilla and microsensilla formulae to <italic><tp:taxon-name><tp:taxon-name-part taxon-name-part-type="genus" reg="Mastigoceras">Mastigoceras</tp:taxon-name-part></tp:taxon-name></italic>, details on the distribution of body scales, and outlines the presence of the <abbrev xmlns:xlink="http://www.w3.org/1999/xlink" xlink:title="postantennal organ" id="ABBRID0E4RAE" xlink:type="simple">PAO</abbrev>. This last feature was overlooked in the original description of <italic><tp:taxon-name><tp:taxon-name-part taxon-name-part-type="genus" reg="Mastigoceras">M.</tp:taxon-name-part><tp:taxon-name-part taxon-name-part-type="species" reg="camponoti">camponoti</tp:taxon-name-part></tp:taxon-name></italic> (<xref ref-type="bibr" rid="B22">Handschin 1924</xref>), along with its subsequent redescriptions (<xref ref-type="bibr" rid="B10">Cassagnau 1963</xref>; <xref ref-type="bibr" rid="B37">Mari-Mutt 1978</xref>; <xref ref-type="bibr" rid="B12">Cassagnau and Oliveira 1992</xref>). However, we could confirm the presence of this structure in a specimen of <italic><tp:taxon-name><tp:taxon-name-part taxon-name-part-type="genus" reg="Mastigoceras">M.</tp:taxon-name-part><tp:taxon-name-part taxon-name-part-type="species" reg="camponoti">camponoti</tp:taxon-name-part></tp:taxon-name></italic> from the type locality (Mariana municipality, south of Minas Gerais state, Brazil), as well as in <italic><tp:taxon-name><tp:taxon-name-part taxon-name-part-type="genus" reg="Mastigoceras">Mastigoceras</tp:taxon-name-part><tp:taxon-name-part taxon-name-part-type="species" reg="handschini">handschini</tp:taxon-name-part></tp:taxon-name></italic> sp. nov. In <xref ref-type="bibr" rid="B37">Mari-Mutt (1978</xref>: 46, fig. 8), there is a SEM picture of the right eyepatch of <italic><tp:taxon-name><tp:taxon-name-part taxon-name-part-type="genus" reg="Mastigoceras">M.</tp:taxon-name-part><tp:taxon-name-part taxon-name-part-type="species" reg="camponoti">camponoti</tp:taxon-name-part></tp:taxon-name></italic> showing the <abbrev xmlns:xlink="http://www.w3.org/1999/xlink" xlink:title="postantennal organ" id="ABBRID0EBUAE" xlink:type="simple">PAO</abbrev> as a small cuticle fold in front of <bold>A</bold> eye lens.</p><p>The overall morphology of <italic><tp:taxon-name><tp:taxon-name-part taxon-name-part-type="genus" reg="Mastigoceras">Mastigoceras</tp:taxon-name-part></tp:taxon-name></italic> species resembles other <tp:taxon-name><tp:taxon-name-part taxon-name-part-type="superfamily">Entomobryoidea</tp:taxon-name-part></tp:taxon-name> in several aspects. These shared features include the presence of a trochanteral organ and post-ocular bothriotricha, dorsal body covered with abundant secondary ciliate <abbrev xmlns:xlink="http://www.w3.org/1999/xlink" xlink:title="microchaeta(e)" id="ABBRID0EVUAE" xlink:type="simple">mic</abbrev>, alongside some larger ciliate <abbrev xmlns:xlink="http://www.w3.org/1999/xlink" xlink:title="mesochaeta(e)" id="ABBRID0EZUAE" xlink:type="simple">mes</abbrev> and blunt <abbrev xmlns:xlink="http://www.w3.org/1999/xlink" xlink:title="macrochaeta(e)" id="ABBRID0E4UAE" xlink:type="simple">mac</abbrev>, <abbrev xmlns:xlink="http://www.w3.org/1999/xlink" xlink:title="abdominal segment(s)" id="ABBRID0EBVAE" xlink:type="simple">Abd</abbrev>. II–IV bothriotricha formula 2,3,2, and dens crenulate with a bidentate mucro holding the basal spine (<xref ref-type="bibr" rid="B54">Soto-Adames et al. 2008</xref>). Even so, the disposition of <abbrev xmlns:xlink="http://www.w3.org/1999/xlink" xlink:title="abdominal segment(s)" id="ABBRID0EJVAE" xlink:type="simple">Abd</abbrev>. IV bothriotricha in <italic><tp:taxon-name><tp:taxon-name-part taxon-name-part-type="genus" reg="Mastigoceras">Mastigoceras</tp:taxon-name-part></tp:taxon-name></italic> is quite unusual, being posteriorly displaced (see Figs <xref ref-type="fig" rid="F4">4E</xref>, <xref ref-type="fig" rid="F6">6F</xref>; <xref ref-type="bibr" rid="B12">Cassagnau and Oliveira 1992</xref>: 30, fig. 2b). This condition does not relate with other <tp:taxon-name><tp:taxon-name-part taxon-name-part-type="family">Orchesellidae</tp:taxon-name-part></tp:taxon-name> or <tp:taxon-name><tp:taxon-name-part taxon-name-part-type="superfamily">Entomobryoidea</tp:taxon-name-part></tp:taxon-name> (<xref ref-type="bibr" rid="B60">Szeptycki 1979</xref>; <xref ref-type="bibr" rid="B72">Zhang et al. 2019</xref>; <xref ref-type="bibr" rid="B47">Nunes et al. 2020</xref>) and makes it difficult to understand the homology of the lateral chaetae on the same tergite.</p></tp:treatment-sec><tp:treatment-sec><!--Section generated to contain objects referenced in tp:taxon-treatment.--><fig id="F4" position="float" orientation="portrait"><object-id xmlns:xlink="http://www.w3.org/1999/xlink" content-type="doi" xlink:type="simple">10.3897/zookeys.1217.132351.figure4</object-id><object-id xmlns:xlink="http://www.w3.org/1999/xlink" content-type="arpha" xlink:type="simple">EED31938-C753-5A5C-929D-659F013B907E</object-id><label>Figure 4.</label><caption><p><italic><tp:taxon-name><tp:taxon-name-part taxon-name-part-type="genus" reg="Mastigoceras">Mastigoceras</tp:taxon-name-part><tp:taxon-name-part taxon-name-part-type="species" reg="handschini">handschini</tp:taxon-name-part></tp:taxon-name></italic> sp. nov. overall morphology <bold>A</bold><abbrev xmlns:xlink="http://www.w3.org/1999/xlink" xlink:title="antennal segment(s)" id="ABBRID0EB6AE" xlink:type="simple">Ant</abbrev>. Ia apex, arrows point to small smooth <abbrev xmlns:xlink="http://www.w3.org/1999/xlink" xlink:title="microchaeta(e)" id="ABBRID0EF6AE" xlink:type="simple">mic</abbrev> at the apex <bold>B</bold> head, showing frontal eyes and <abbrev xmlns:xlink="http://www.w3.org/1999/xlink" xlink:title="postantennal organ" id="ABBRID0EL6AE" xlink:type="simple">PAO</abbrev><bold>C</bold><abbrev xmlns:xlink="http://www.w3.org/1999/xlink" xlink:title="abdominal segment(s)" id="ABBRID0ER6AE" xlink:type="simple">Abd</abbrev>. I with modified fan-shaped <bold>p6</bold>? and <bold>ms</bold> microsensillum <bold>D</bold><abbrev xmlns:xlink="http://www.w3.org/1999/xlink" xlink:title="abdominal segment(s)" id="ABBRID0E26AE" xlink:type="simple">Abd</abbrev>. III anteriorly (<abbrev xmlns:xlink="http://www.w3.org/1999/xlink" xlink:title="abdominal segment(s)" id="ABBRID0EAAAG" xlink:type="simple">Abd</abbrev>. II tergum covering the most anterior region of <abbrev xmlns:xlink="http://www.w3.org/1999/xlink" xlink:title="abdominal segment(s)" id="ABBRID0EEAAG" xlink:type="simple">Abd</abbrev>. III), with a transversal line of fusiform scales, both <abbrev xmlns:xlink="http://www.w3.org/1999/xlink" xlink:title="abdominal segment(s)" id="ABBRID0EIAAG" xlink:type="simple">Abd</abbrev>. II and III with plentiful secondary <abbrev xmlns:xlink="http://www.w3.org/1999/xlink" xlink:title="microchaeta(e)" id="ABBRID0EMAAG" xlink:type="simple">mic</abbrev><bold>E</bold><abbrev xmlns:xlink="http://www.w3.org/1999/xlink" xlink:title="abdominal segment(s)" id="ABBRID0ESAAG" xlink:type="simple">Abd</abbrev>. IV distal region, showing <bold>T2</bold> and <bold>T4</bold> bothriotricha, <bold>T3</bold> finger-like chaeta and <bold>ps</bold> sensillum <bold>F</bold> Dorsal (anterior) manubrium, arrow points to a bothriotrichum-like chaeta.</p></caption><graphic xmlns:xlink="http://www.w3.org/1999/xlink" xlink:href="zookeys-1217-079_article-132351__-g004.jpg" position="float" orientation="portrait" xlink:type="simple" id="oo_1164363.jpg"><uri content-type="original_file" xlink:type="simple">https://binary.pensoft.net/fig/1164363</uri></graphic></fig><fig id="F6" position="float" orientation="portrait"><object-id xmlns:xlink="http://www.w3.org/1999/xlink" content-type="doi" xlink:type="simple">10.3897/zookeys.1217.132351.figure6</object-id><object-id xmlns:xlink="http://www.w3.org/1999/xlink" content-type="arpha" xlink:type="simple">EBBC0B54-DE96-53F5-90E5-A89D44B22E91</object-id><label>Figure 6.</label><caption><p><italic><tp:taxon-name><tp:taxon-name-part taxon-name-part-type="genus" reg="Mastigoceras">Mastigoceras</tp:taxon-name-part><tp:taxon-name-part taxon-name-part-type="species" reg="handschini">handschini</tp:taxon-name-part></tp:taxon-name></italic> sp. nov. dorsal trunk chaetotaxy, left side <bold>A</bold><abbrev xmlns:xlink="http://www.w3.org/1999/xlink" xlink:title="thoracic segment(s)" id="ABBRID0EIOAG" xlink:type="simple">Th</abbrev>. II <bold>B</bold><abbrev xmlns:xlink="http://www.w3.org/1999/xlink" xlink:title="thoracic segment(s)" id="ABBRID0EOOAG" xlink:type="simple">Th</abbrev>. III <bold>C</bold><abbrev xmlns:xlink="http://www.w3.org/1999/xlink" xlink:title="abdominal segment(s)" id="ABBRID0EUOAG" xlink:type="simple">Abd</abbrev>. I, arrow indicates a small fan-shaped modified chaeta <bold>D</bold><abbrev xmlns:xlink="http://www.w3.org/1999/xlink" xlink:title="abdominal segment(s)" id="ABBRID0E1OAG" xlink:type="simple">Abd</abbrev>. II <bold>E</bold><abbrev xmlns:xlink="http://www.w3.org/1999/xlink" xlink:title="abdominal segment(s)" id="ABBRID0EAPAG" xlink:type="simple">Abd</abbrev>. III <bold>F</bold><abbrev xmlns:xlink="http://www.w3.org/1999/xlink" xlink:title="abdominal segment(s)" id="ABBRID0EGPAG" xlink:type="simple">Abd</abbrev>. IV, arrow indices a finger-shaped ciliate chaeta (<bold>T3</bold>) between the bothriotricha, dotted <abbrev xmlns:xlink="http://www.w3.org/1999/xlink" xlink:title="macrochaeta(e)" id="ABBRID0EMPAG" xlink:type="simple">mac</abbrev> alveoli represent different positions to the same chaetae <bold>G</bold><abbrev xmlns:xlink="http://www.w3.org/1999/xlink" xlink:title="abdominal segment(s)" id="ABBRID0ESPAG" xlink:type="simple">Abd</abbrev>. V, arrows pointing to lateral <abbrev xmlns:xlink="http://www.w3.org/1999/xlink" xlink:title="mesochaeta(e)" id="ABBRID0EWPAG" xlink:type="simple">mes</abbrev> which can also be bothriotricha-like chaetae <bold>H</bold> transversal row of anterior scales on <abbrev xmlns:xlink="http://www.w3.org/1999/xlink" xlink:title="abdominal segment(s)" id="ABBRID0E3PAG" xlink:type="simple">Abd</abbrev>. II. Other primary chaetae may be present in terga as <abbrev xmlns:xlink="http://www.w3.org/1999/xlink" xlink:title="microchaeta(e)" id="ABBRID0EAQAG" xlink:type="simple">mic</abbrev>, but are obscured by the dense microchaetal covering of the specimens.</p></caption><graphic xmlns:xlink="http://www.w3.org/1999/xlink" xlink:href="zookeys-1217-079_article-132351__-g006.jpg" position="float" orientation="portrait" xlink:type="simple" id="oo_1164365.jpg"><uri content-type="original_file" xlink:type="simple">https://binary.pensoft.net/fig/1164365</uri></graphic></fig></tp:treatment-sec><ref-list><ref id="B22"><mixed-citation xmlns:xlink="http://www.w3.org/1999/xlink" xlink:type="simple"><person-group><name name-style="western"><surname>Handschin</surname><given-names>E</given-names></name></person-group> (<year>1924</year>) <article-title>Neue myrmecophile und termitophile Collembolenformen aus Sud-Amerika.</article-title><source>Neue Beiträge zur Systematischen Insektenkunde, Berlim</source><volume>3</volume>: <fpage>13</fpage>–<lpage>26</lpage>.</mixed-citation></ref><ref id="B10"><mixed-citation xmlns:xlink="http://www.w3.org/1999/xlink" xlink:type="simple"><person-group><name name-style="western"><surname>Cassagnau</surname><given-names>P</given-names></name></person-group> (<year>1963</year>) <article-title>Collemboles d’Amerique du Sud, II. <tp:taxon-name><tp:taxon-name-part taxon-name-part-type="tribe">Orchesellini</tp:taxon-name-part></tp:taxon-name>, Paronelline, <tp:taxon-name><tp:taxon-name-part taxon-name-part-type="subfamily">Cyphoderinae</tp:taxon-name-part></tp:taxon-name>.</article-title> In: <person-group><name name-style="western"><surname>Deboutteville</surname><given-names>CD</given-names></name><name name-style="western"><surname>Rapoport</surname><given-names>E</given-names></name></person-group> (<role>Eds</role>) <issue-title>Biologie de L’Amérique Australe.</issue-title><source>V.II Études sur la faune du sol, Paris</source>, <fpage>127</fpage>–<lpage>148</lpage>.</mixed-citation></ref><ref id="B37"><mixed-citation xmlns:xlink="http://www.w3.org/1999/xlink" xlink:type="simple"><person-group><name name-style="western"><surname>Mari-Mutt</surname><given-names>JA</given-names></name></person-group> (<year>1978</year>) <article-title>A Review of the Genus <italic><tp:taxon-name><tp:taxon-name-part taxon-name-part-type="genus">Mastigoceras</tp:taxon-name-part></tp:taxon-name></italic> with remarks on its Systematic Position (<tp:taxon-name><tp:taxon-name-part taxon-name-part-type="order">Collembola</tp:taxon-name-part></tp:taxon-name>: <tp:taxon-name><tp:taxon-name-part taxon-name-part-type="family">Entomobryidae</tp:taxon-name-part></tp:taxon-name>).</article-title><source>The Pan-Pacific Entomologist</source><volume>54</volume>: <fpage>43</fpage>–<lpage>47</lpage>.</mixed-citation></ref><ref id="B12"><mixed-citation xmlns:xlink="http://www.w3.org/1999/xlink" xlink:type="simple"><person-group><name name-style="western"><surname>Cassagnau</surname><given-names>P</given-names></name><name name-style="western"><surname>Oliveira</surname><given-names>E</given-names></name></person-group> (<year>1992</year>) <article-title>Sur <italic><tp:taxon-name><tp:taxon-name-part taxon-name-part-type="genus">Mastigoceras</tp:taxon-name-part><tp:taxon-name-part taxon-name-part-type="species">camponoti</tp:taxon-name-part></tp:taxon-name></italic> Handschin, Collembole <tp:taxon-name><tp:taxon-name-part taxon-name-part-type="subfamily">Orchesellinae</tp:taxon-name-part></tp:taxon-name> d’Amazonie.</article-title><source>Bulletin de la Société d’histoire naturelle d, Toulouse</source><volume>128</volume>: <fpage>27</fpage>–<lpage>31</lpage>.</mixed-citation></ref><ref id="B54"><mixed-citation xmlns:xlink="http://www.w3.org/1999/xlink" xlink:type="simple"><person-group><name name-style="western"><surname>Soto-Adames</surname><given-names>FN</given-names></name><name name-style="western"><surname>Barra</surname><given-names>JA</given-names></name><name name-style="western"><surname>Christiansen</surname><given-names>K</given-names></name><name name-style="western"><surname>Jordana</surname><given-names>R</given-names></name></person-group> (<year>2008</year>) Suprageneric Classification of the <tp:taxon-name><tp:taxon-name-part taxon-name-part-type="suborder">Entomobryomorpha</tp:taxon-name-part></tp:taxon-name><tp:taxon-name><tp:taxon-name-part taxon-name-part-type="order">Collembola</tp:taxon-name-part></tp:taxon-name>. Annals of the Entomological Society of America 101: 501–513. <ext-link xlink:href="10.1603/0013-8746(2008)101%5B501:SCOCE%5D2.0.CO;2" ext-link-type="doi" xlink:type="simple">https://doi.org/10.1603/0013-8746(2008)101[501:SCOCE]2.0.CO;2</ext-link></mixed-citation></ref><ref id="B60"><mixed-citation xmlns:xlink="http://www.w3.org/1999/xlink" xlink:type="simple"><person-group><name name-style="western"><surname>Szeptycki</surname><given-names>A</given-names></name></person-group> (<year>1979</year>) Morpho-systematic studies on <tp:taxon-name><tp:taxon-name-part taxon-name-part-type="order">Collembola</tp:taxon-name-part></tp:taxon-name>. IV. Chaetotaxy of the <tp:taxon-name><tp:taxon-name-part taxon-name-part-type="family">Entomobryidae</tp:taxon-name-part></tp:taxon-name> and its phylogenetical significance. Polska Akademia Nauk, Krakow, 1–218.</mixed-citation></ref><ref id="B72"><mixed-citation xmlns:xlink="http://www.w3.org/1999/xlink" xlink:type="simple"><person-group><name name-style="western"><surname>Zhang</surname><given-names>F</given-names></name><name name-style="western"><surname>Bellini</surname><given-names>BC</given-names></name><name name-style="western"><surname>Soto-Adames</surname><given-names>FN</given-names></name></person-group> (<year>2019</year>) <article-title>New insights into the systematics of <tp:taxon-name><tp:taxon-name-part taxon-name-part-type="superfamily">Entomobryoidea</tp:taxon-name-part></tp:taxon-name> (<tp:taxon-name><tp:taxon-name-part taxon-name-part-type="order">Collembola</tp:taxon-name-part></tp:taxon-name>: <tp:taxon-name><tp:taxon-name-part taxon-name-part-type="suborder">Entomobryomorpha</tp:taxon-name-part></tp:taxon-name>): first instar chaetotaxy, homology and classification.</article-title><source>Zoological Systematics</source><volume>44</volume>: <fpage>249</fpage>–<lpage>278</lpage>. <ext-link xlink:href="10.11865/zs.201926" ext-link-type="doi" xlink:type="simple">https://doi.org/10.11865/zs.201926</ext-link></mixed-citation></ref><ref id="B47"><mixed-citation xmlns:xlink="http://www.w3.org/1999/xlink" xlink:type="simple"><person-group><name name-style="western"><surname>Nunes</surname><given-names>RC</given-names></name><name name-style="western"><surname>Santos-Costa</surname><given-names>RC</given-names></name><name name-style="western"><surname>Bellini</surname><given-names>BC</given-names></name></person-group> (<year>2020</year>) <article-title>The first Neotropical <italic><tp:taxon-name><tp:taxon-name-part taxon-name-part-type="genus">Capbrya</tp:taxon-name-part></tp:taxon-name></italic> Barra, 1999 (<tp:taxon-name><tp:taxon-name-part taxon-name-part-type="order">Collembola</tp:taxon-name-part></tp:taxon-name>: <tp:taxon-name><tp:taxon-name-part taxon-name-part-type="family">Orchesellidae</tp:taxon-name-part></tp:taxon-name>: <tp:taxon-name><tp:taxon-name-part taxon-name-part-type="subfamily">Nothobryinae</tp:taxon-name-part></tp:taxon-name>) and the reinterpretation of <tp:taxon-name><tp:taxon-name-part taxon-name-part-type="subfamily">Nothobryinae</tp:taxon-name-part></tp:taxon-name> systematics.</article-title><source>Zoologischer Anzeiger</source><volume>288</volume>: <fpage>24</fpage>–<lpage>42</lpage>. <ext-link xlink:href="10.1016/j.jcz.2020.06.009" ext-link-type="doi" xlink:type="simple">https://doi.org/10.1016/j.jcz.2020.06.009</ext-link></mixed-citation></ref></ref-list></tp:taxon-treatment>
