# Supplementary material for: ﻿A century later: a new species of Mastigoceras Handschin, 1924 (Collembola, Orchesellidae), with morphological and systematic updates on the genus
Source: Zookeys. 2024 Oct 30;1217:79–100. doi: 10.3897/zookeys.1217.132351 (PMC11541098; doi:10.3897/zookeys.1217.132351)
Supplement: XML Treatment for Mastigoceras handschini [file zookeys.1217.132351-treatment2.xml]

<!DOCTYPE tp:taxon-treatment
  PUBLIC "-//TaxonX//DTD Taxonomic Treatment Publishing DTD v0 20100105//EN" "tax-treatment-NSO.dtd">
<tp:taxon-treatment xmlns:tp="http://www.plazi.org/taxpub"><tp:treatment-meta><kwd-group><label>Taxon classification</label><kwd>
                <named-content content-type="kingdom">Animalia</named-content>
              </kwd><kwd>
                <named-content content-type="order">Entomobryomorpha</named-content>
              </kwd><kwd>
                <named-content content-type="family">Orchesellidae</named-content>
              </kwd></kwd-group><mixed-citation publication-type="journal"><person-group><name><surname>Rodrigues</surname><given-names>Iandra Vitória Bezerra</given-names></name><name><surname>de Souza</surname><given-names>Paolla Gabryelle Cavalcante</given-names></name><name><surname>Nunes</surname><given-names>Rudy Camilo</given-names></name><name><surname>Nunes Godeiro</surname><given-names>Nerivânia</given-names></name><name><surname>Bellini</surname><given-names>Bruno Cavalcante</given-names></name></person-group><article-title>﻿A century later: a new species of <italic><tp:taxon-name><tp:taxon-name-part taxon-name-part-type="genus" reg="Mastigoceras">Mastigoceras</tp:taxon-name-part></tp:taxon-name></italic> Handschin, 1924 (<tp:taxon-name><tp:taxon-name-part taxon-name-part-type="order">Collembola</tp:taxon-name-part></tp:taxon-name>, <tp:taxon-name><tp:taxon-name-part taxon-name-part-type="family">Orchesellidae</tp:taxon-name-part></tp:taxon-name>), with morphological and systematic updates on the genus</article-title><source>Zookeys</source><day>30</day><month>10</month><year>2024</year><volume>1217</volume><fpage>79</fpage><lpage>100</lpage><pub-id pub-id-type="doi">10.3897/zookeys.1217.132351</pub-id></mixed-citation></tp:treatment-meta><tp:nomenclature><label>﻿</label><tp:taxon-name>
              <object-id xmlns:xlink="http://www.w3.org/1999/xlink" content-type="arpha" xlink:type="simple">C9E98ADD-8F7F-5DB0-B7EE-9E6D7F575FDB</object-id>
              <tp:taxon-name-part taxon-name-part-type="genus" reg="Mastigoceras">Mastigoceras</tp:taxon-name-part>
              <tp:taxon-name-part taxon-name-part-type="species" reg="handschini">handschini</tp:taxon-name-part>
              <object-id xmlns:xlink="http://www.w3.org/1999/xlink" content-type="zoobank" xlink:type="simple">https://zoobank.org/7E0F9978-400C-49EA-8B0B-03C2688EFF10</object-id>
            </tp:taxon-name><tp:taxon-authority>Rodrigues, Souza &amp; Bellini</tp:taxon-authority><tp:taxon-status xmlns:xlink="http://www.w3.org/1999/xlink" xlink:type="simple">sp. nov.</tp:taxon-status><xref ref-type="fig" rid="F3">Figs 3</xref><xref ref-type="fig" rid="F4">, 4</xref><xref ref-type="fig" rid="F5">, 5</xref><xref ref-type="fig" rid="F6">, 6</xref><xref ref-type="fig" rid="F7">, 7</xref><xref ref-type="table" rid="T1">, Table 1</xref></tp:nomenclature><tp:treatment-sec sec-type="type material" id="SECID0EYYAE"><title>Type material.</title><p><bold><italic>Holotype</italic></bold>: Brazil • 1 male, 1.65 mm; Piauí state, Pedro II municipality, Urubu-rei waterfall; <named-content xmlns:xlink="http://www.w3.org/1999/xlink" content-type="dwc:verbatimCoordinates" xlink:type="simple"><named-content content-type="geo-json" specific-use="{&#34;type&#34;:&#34;Point&#34;,&#34;coordinates&#34;:[-41.462747,-4.327194]}" id="NCID0EGZAE" xlink:type="simple">4°19'37.90"S, 41°27'45.89"W</named-content></named-content>; 06 Nov. 2019; E.P. Santos leg.; soil surface/entomological aspirators; GenBank: PP960563; deposited at <named-content xmlns:xlink="http://www.w3.org/1999/xlink" content-type="dwc:institutional_code" xlink:title="Collembola Collection of the Biosciences Center of the Federal University of Rio Grande do Norte, Natal, Brazil" xlink:href="http://grbio.org/institution/universidade-federal-do-rio-grande-do-norte" xlink:type="simple">CC/UFRN</named-content>, <italic><tp:taxon-name><tp:taxon-name-part taxon-name-part-type="genus" reg="Mastigoceras">Mastigoceras</tp:taxon-name-part><tp:taxon-name-part taxon-name-part-type="species" reg="handschini">handschini</tp:taxon-name-part></tp:taxon-name></italic>. <bold><italic>Paratypes</italic></bold>: • 4 females and 4 males in slides, same data of holotype • 2 juveniles in slides, same data as holotype, except 10 Oct. 2019, pitfall traps. • 4 females and 4 juveniles in slides, same data of holotype, except 24 May 2019. All material deposited at CC/ UFRN.</p></tp:treatment-sec><tp:treatment-sec sec-type="diagnosis" id="SECID0E5ZAE"><title>Diagnosis.</title><p>Fusiform scales present on anterior region of <abbrev xmlns:xlink="http://www.w3.org/1999/xlink" xlink:title="thoracic segment(s)" id="ABBRID0EE1AE" xlink:type="simple">Th</abbrev>. III–<abbrev xmlns:xlink="http://www.w3.org/1999/xlink" xlink:title="abdominal segment(s)" id="ABBRID0EI1AE" xlink:type="simple">Abd</abbrev>. III, rarely on <abbrev xmlns:xlink="http://www.w3.org/1999/xlink" xlink:title="thoracic segment(s)" id="ABBRID0EM1AE" xlink:type="simple">Th</abbrev>. II posterior region, scales absent on head and <abbrev xmlns:xlink="http://www.w3.org/1999/xlink" xlink:title="abdominal segment(s)" id="ABBRID0EQ1AE" xlink:type="simple">Abd</abbrev>. IV–VI; sutural cephalic series with one <abbrev xmlns:xlink="http://www.w3.org/1999/xlink" xlink:title="macrochaeta(e)" id="ABBRID0EU1AE" xlink:type="simple">mac</abbrev> (<bold>S1</bold>); labial basomedian field <bold>m1</bold> chaeta usually smooth, rarely ciliate; <abbrev xmlns:xlink="http://www.w3.org/1999/xlink" xlink:title="thoracic segment(s)" id="ABBRID0E31AE" xlink:type="simple">Th</abbrev>. II <bold>a</bold> series with 17 <abbrev xmlns:xlink="http://www.w3.org/1999/xlink" xlink:title="macrochaeta(e)" id="ABBRID0EC2AE" xlink:type="simple">mac</abbrev>, 15 on the collar plus <bold>a2</bold> and <bold>a5</bold>; <abbrev xmlns:xlink="http://www.w3.org/1999/xlink" xlink:title="abdominal segment(s)" id="ABBRID0EK2AE" xlink:type="simple">Abd</abbrev>. III with one internal <abbrev xmlns:xlink="http://www.w3.org/1999/xlink" xlink:title="macrochaeta(e)" id="ABBRID0EO2AE" xlink:type="simple">mac</abbrev> (<bold>a2</bold>?); <abbrev xmlns:xlink="http://www.w3.org/1999/xlink" xlink:title="abdominal segment(s)" id="ABBRID0EU2AE" xlink:type="simple">Abd</abbrev>. VI of males without the apical papilla; trochanteral organ with 26–31 spine-like smooth chaetae; ventral tube lateral flap with ~ 4 ciliate and 26 smooth chaetae; manubrial plate with three pseudopores and 5–7 chaetae.</p></tp:treatment-sec><tp:treatment-sec sec-type="description" id="SECID0EY2AE"><title>Description.</title><p>Body length (head + trunk) of the type series ranging from 1.32 to 2.22 mm (<italic>n</italic> = 10). Holotype body length 1.65 mm. Specimens with dark purple pigment on antennae, on head as lateral bands and with an anterior spot between the antennal bases, on trunk as a lateral band from <abbrev xmlns:xlink="http://www.w3.org/1999/xlink" xlink:title="thoracic segment(s)" id="ABBRID0EA3AE" xlink:type="simple">Th</abbrev>. II to <abbrev xmlns:xlink="http://www.w3.org/1999/xlink" xlink:title="abdominal segment(s)" id="ABBRID0EE3AE" xlink:type="simple">Abd</abbrev>. V (sometimes missing on <abbrev xmlns:xlink="http://www.w3.org/1999/xlink" xlink:title="abdominal segment(s)" id="ABBRID0EI3AE" xlink:type="simple">Abd</abbrev>. II) and some dorso-internal spots and/or stripes on the segments; and on femora and tibiotarsi as 1 and 2 axial stripes, respectively; furca lacking pigments (Fig. <xref ref-type="fig" rid="F3">3</xref>). Hyaline ciliate fusiform scales present on dorsal anterior region of <abbrev xmlns:xlink="http://www.w3.org/1999/xlink" xlink:title="thoracic segment(s)" id="ABBRID0EQ3AE" xlink:type="simple">Th</abbrev>. III–<abbrev xmlns:xlink="http://www.w3.org/1999/xlink" xlink:title="abdominal segment(s)" id="ABBRID0EU3AE" xlink:type="simple">Abd</abbrev>. III, rarely on <abbrev xmlns:xlink="http://www.w3.org/1999/xlink" xlink:title="thoracic segment(s)" id="ABBRID0EY3AE" xlink:type="simple">Th</abbrev>. II posterior region (only in two specimens) (Figs <xref ref-type="fig" rid="F2">2</xref>, <xref ref-type="fig" rid="F4">4D</xref>, <xref ref-type="fig" rid="F6">6H</xref>), scales absent on head and <abbrev xmlns:xlink="http://www.w3.org/1999/xlink" xlink:title="abdominal segment(s)" id="ABBRID0EI4AE" xlink:type="simple">Abd</abbrev>. IV–VI; dorsal head and trunk covered by plentiful ciliate secondary <abbrev xmlns:xlink="http://www.w3.org/1999/xlink" xlink:title="microchaeta(e)" id="ABBRID0EM4AE" xlink:type="simple">mic</abbrev>.</p><fig id="F3" position="float" orientation="portrait"><object-id xmlns:xlink="http://www.w3.org/1999/xlink" content-type="doi" xlink:type="simple">10.3897/zookeys.1217.132351.figure3</object-id><object-id xmlns:xlink="http://www.w3.org/1999/xlink" content-type="arpha" xlink:type="simple">AA665FA4-CD3A-5CDB-85F0-2A38C6687B4D</object-id><label>Figure 3.</label><caption><p><italic><tp:taxon-name><tp:taxon-name-part taxon-name-part-type="genus" reg="Mastigoceras">Mastigoceras</tp:taxon-name-part><tp:taxon-name-part taxon-name-part-type="species" reg="handschini">handschini</tp:taxon-name-part></tp:taxon-name></italic> sp. nov. habitus in ethanol, lateral view (<abbrev xmlns:xlink="http://www.w3.org/1999/xlink" xlink:title="antennal segment(s)" id="ABBRID0ED5AE" xlink:type="simple">Ant</abbrev>. III–IV missing).</p></caption><graphic xmlns:xlink="http://www.w3.org/1999/xlink" xlink:href="zookeys-1217-079_article-132351__-g003.jpg" position="float" orientation="portrait" xlink:type="simple" id="oo_1164362.jpg"><uri content-type="original_file" xlink:type="simple">https://binary.pensoft.net/fig/1164362</uri></graphic></fig><fig id="F4" position="float" orientation="portrait"><object-id xmlns:xlink="http://www.w3.org/1999/xlink" content-type="doi" xlink:type="simple">10.3897/zookeys.1217.132351.figure4</object-id><object-id xmlns:xlink="http://www.w3.org/1999/xlink" content-type="arpha" xlink:type="simple">EED31938-C753-5A5C-929D-659F013B907E</object-id><label>Figure 4.</label><caption><p><italic><tp:taxon-name><tp:taxon-name-part taxon-name-part-type="genus" reg="Mastigoceras">Mastigoceras</tp:taxon-name-part><tp:taxon-name-part taxon-name-part-type="species" reg="handschini">handschini</tp:taxon-name-part></tp:taxon-name></italic> sp. nov. overall morphology <bold>A</bold><abbrev xmlns:xlink="http://www.w3.org/1999/xlink" xlink:title="antennal segment(s)" id="ABBRID0EB6AE" xlink:type="simple">Ant</abbrev>. Ia apex, arrows point to small smooth <abbrev xmlns:xlink="http://www.w3.org/1999/xlink" xlink:title="microchaeta(e)" id="ABBRID0EF6AE" xlink:type="simple">mic</abbrev> at the apex <bold>B</bold> head, showing frontal eyes and <abbrev xmlns:xlink="http://www.w3.org/1999/xlink" xlink:title="postantennal organ" id="ABBRID0EL6AE" xlink:type="simple">PAO</abbrev><bold>C</bold><abbrev xmlns:xlink="http://www.w3.org/1999/xlink" xlink:title="abdominal segment(s)" id="ABBRID0ER6AE" xlink:type="simple">Abd</abbrev>. I with modified fan-shaped <bold>p6</bold>? and <bold>ms</bold> microsensillum <bold>D</bold><abbrev xmlns:xlink="http://www.w3.org/1999/xlink" xlink:title="abdominal segment(s)" id="ABBRID0E26AE" xlink:type="simple">Abd</abbrev>. III anteriorly (<abbrev xmlns:xlink="http://www.w3.org/1999/xlink" xlink:title="abdominal segment(s)" id="ABBRID0EAAAG" xlink:type="simple">Abd</abbrev>. II tergum covering the most anterior region of <abbrev xmlns:xlink="http://www.w3.org/1999/xlink" xlink:title="abdominal segment(s)" id="ABBRID0EEAAG" xlink:type="simple">Abd</abbrev>. III), with a transversal line of fusiform scales, both <abbrev xmlns:xlink="http://www.w3.org/1999/xlink" xlink:title="abdominal segment(s)" id="ABBRID0EIAAG" xlink:type="simple">Abd</abbrev>. II and III with plentiful secondary <abbrev xmlns:xlink="http://www.w3.org/1999/xlink" xlink:title="microchaeta(e)" id="ABBRID0EMAAG" xlink:type="simple">mic</abbrev><bold>E</bold><abbrev xmlns:xlink="http://www.w3.org/1999/xlink" xlink:title="abdominal segment(s)" id="ABBRID0ESAAG" xlink:type="simple">Abd</abbrev>. IV distal region, showing <bold>T2</bold> and <bold>T4</bold> bothriotricha, <bold>T3</bold> finger-like chaeta and <bold>ps</bold> sensillum <bold>F</bold> Dorsal (anterior) manubrium, arrow points to a bothriotrichum-like chaeta.</p></caption><graphic xmlns:xlink="http://www.w3.org/1999/xlink" xlink:href="zookeys-1217-079_article-132351__-g004.jpg" position="float" orientation="portrait" xlink:type="simple" id="oo_1164363.jpg"><uri content-type="original_file" xlink:type="simple">https://binary.pensoft.net/fig/1164363</uri></graphic></fig><p>Head (Figs <xref ref-type="fig" rid="F4">4A, B</xref>, <xref ref-type="fig" rid="F5">5</xref>). Antennae 3–4× longer than body length, with five segments (<abbrev xmlns:xlink="http://www.w3.org/1999/xlink" xlink:title="antennal segment(s)" id="ABBRID0EPBAG" xlink:type="simple">Ant</abbrev>. I subdivided), <abbrev xmlns:xlink="http://www.w3.org/1999/xlink" xlink:title="antennal segment(s)" id="ABBRID0ETBAG" xlink:type="simple">Ant</abbrev>. IV and III apparently fused in most specimens, possibly due to antennal regeneration. Antennal ratio <abbrev xmlns:xlink="http://www.w3.org/1999/xlink" xlink:title="antennal segment(s)" id="ABBRID0EXBAG" xlink:type="simple">Ant</abbrev>. Iab–IV of one paratype: 1:4:30:5.6:43.3 (<abbrev xmlns:xlink="http://www.w3.org/1999/xlink" xlink:title="antennal segment(s)" id="ABBRID0E2BAG" xlink:type="simple">Ant</abbrev>. III broken, basal part lost). <abbrev xmlns:xlink="http://www.w3.org/1999/xlink" xlink:title="antennal segment(s)" id="ABBRID0E6BAG" xlink:type="simple">Ant</abbrev>. IV long and annulated, with at least three types of chaetae: blunt sensilla, acuminate sensilla and ciliate chaetae, with a prominent subapical pin projection (Fig. <xref ref-type="fig" rid="F5">5A</xref>). <abbrev xmlns:xlink="http://www.w3.org/1999/xlink" xlink:title="antennal segment(s)" id="ABBRID0EHCAG" xlink:type="simple">Ant</abbrev>. III long and annulated, apical sense organ with two sensory rods, three guard sensilla (one of them smaller and blunt) and at least five extra surrounding sensilla (Fig. <xref ref-type="fig" rid="F5">5B</xref>). <abbrev xmlns:xlink="http://www.w3.org/1999/xlink" xlink:title="antennal segment(s)" id="ABBRID0EPCAG" xlink:type="simple">Ant</abbrev>. II flexible, weakly annulated; <abbrev xmlns:xlink="http://www.w3.org/1999/xlink" xlink:title="antennal segment(s)" id="ABBRID0ETCAG" xlink:type="simple">Ant</abbrev>. I subdivided, with several small smooth <abbrev xmlns:xlink="http://www.w3.org/1999/xlink" xlink:title="microchaeta(e)" id="ABBRID0EXCAG" xlink:type="simple">mic</abbrev> at the apex of segment Ia (Fig. <xref ref-type="fig" rid="F4">4A</xref>), <abbrev xmlns:xlink="http://www.w3.org/1999/xlink" xlink:title="antennal segment(s)" id="ABBRID0E6CAG" xlink:type="simple">Ant</abbrev>. Ib with six slightly ciliate stiff <abbrev xmlns:xlink="http://www.w3.org/1999/xlink" xlink:title="macrochaeta(e)" id="ABBRID0EDDAG" xlink:type="simple">mac</abbrev> (Fig. <xref ref-type="fig" rid="F5">5C</xref>). Labral apical papillae absent, labral ornamentation as in Fig. <xref ref-type="fig" rid="F5">5D</xref>. Four prelabral smooth chaetae, labral chaetotaxy formula as 5(<bold>p</bold>), 5(<bold>m</bold>), 4(<bold>a</bold>), all smooth, <bold>a1</bold> larger than <bold>a2</bold> (Fig. <xref ref-type="fig" rid="F5">5E</xref>). Clypeal chaetae unclear. Labial palp with five proximal subequal chaetae, labial papillae short, formula of papillae and guards as: <bold>H</bold>(2), <bold>A</bold>(0), <bold>B</bold>(5), <bold>C</bold>(0), <bold>D</bold>(4), <bold>E</bold>(5) + a finger-shaped lateral process, not reaching the base of papilla <bold>E</bold> (Fig. <xref ref-type="fig" rid="F5">5F</xref>). Labial basomedian and basolateral fields chaetae formula as <bold>a1</bold>–<bold>5</bold>/<bold>m1</bold>–<bold>2el1</bold>–<bold>2</bold>, <bold>m2</bold>, <bold>e</bold> and <bold>l1</bold> always smooth, <bold>m1</bold> and <bold>l2</bold> usually smooth, rarely ciliate (only in 2 specimens) or <bold>m1</bold> absent, <bold>r</bold> chaeta absent (Fig. <xref ref-type="fig" rid="F5">5F</xref>). Maxillary outer lobe apical appendage slightly longer than the blunt basal chaeta, sublobal plate with four chaetae-like appendages, the three internal blunt, oral fold with two chaetae (Fig. <xref ref-type="fig" rid="F5">5G</xref>). Ventral post-labial chaetotaxy with ~ 100 ciliate and 11 or 12 smooth chaetae, cephalic groove with five ciliate and two or three smooth chaetae surrounding it (Fig. <xref ref-type="fig" rid="F5">5H</xref>). Eyes 8+8, <bold>A</bold>–<bold>B</bold> larger, <bold>C</bold>–<bold>F</bold> subequal, and <bold>G</bold>–<bold>H</bold> smaller than others, with four or five interocular <abbrev xmlns:xlink="http://www.w3.org/1999/xlink" xlink:title="mesochaeta(e)" id="ABBRID0E6FAG" xlink:type="simple">mes</abbrev> (<bold>r</bold> present or absent); <abbrev xmlns:xlink="http://www.w3.org/1999/xlink" xlink:title="postantennal organ" id="ABBRID0EFGAG" xlink:type="simple">PAO</abbrev> as a small circular fold next to <bold>A</bold> lens, anterior pseudopore next to the antennal base (Figs <xref ref-type="fig" rid="F4">4B</xref>, <xref ref-type="fig" rid="F5">5I</xref>). Dorsal chaetotaxy with five antennal (<bold>An1a</bold>–<bold>3a</bold>), one sutural (<bold>S1</bold>), three postoccipital anterior (<bold>Pa1</bold>?, <bold>Pa3</bold>, <bold>Pa5</bold>), two post-occipital medial (<bold>Pm1</bold>, <bold>Pm3</bold>), three post-occipital posterior (<bold>Pp1</bold>, <bold>Pp3</bold>, <bold>Pp5</bold>), and three post-occipital external (<bold>Pe2</bold>, <bold>Pe3</bold>, <bold>Pe5</bold>) <abbrev xmlns:xlink="http://www.w3.org/1999/xlink" xlink:title="macrochaeta(e)" id="ABBRID0EPHAG" xlink:type="simple">mac</abbrev>, dorsal head <abbrev xmlns:xlink="http://www.w3.org/1999/xlink" xlink:title="microchaeta(e)" id="ABBRID0ETHAG" xlink:type="simple">mic</abbrev> and <abbrev xmlns:xlink="http://www.w3.org/1999/xlink" xlink:title="mesochaeta(e)" id="ABBRID0EXHAG" xlink:type="simple">mes</abbrev> homology as in Fig. <xref ref-type="fig" rid="F5">5I</xref>.</p><fig id="F5" position="float" orientation="portrait"><object-id xmlns:xlink="http://www.w3.org/1999/xlink" content-type="doi" xlink:type="simple">10.3897/zookeys.1217.132351.figure5</object-id><object-id xmlns:xlink="http://www.w3.org/1999/xlink" content-type="arpha" xlink:type="simple">F298E4E8-528E-5E61-B3B7-0CE6E77D326C</object-id><label>Figure 5.</label><caption><p><italic><tp:taxon-name><tp:taxon-name-part taxon-name-part-type="genus" reg="Mastigoceras">Mastigoceras</tp:taxon-name-part><tp:taxon-name-part taxon-name-part-type="species" reg="handschini">handschini</tp:taxon-name-part></tp:taxon-name></italic> sp. nov. head <bold>A</bold> apex of right <abbrev xmlns:xlink="http://www.w3.org/1999/xlink" xlink:title="antennal segment(s)" id="ABBRID0EUIAG" xlink:type="simple">Ant</abbrev>. IV, dorsal view <bold>B</bold> left <abbrev xmlns:xlink="http://www.w3.org/1999/xlink" xlink:title="antennal segment(s)" id="ABBRID0E1IAG" xlink:type="simple">Ant</abbrev>. III sense organ and surrounding chaetae, ventral view, the arrow indicates the blunt guard sensillum <bold>C</bold> right <abbrev xmlns:xlink="http://www.w3.org/1999/xlink" xlink:title="antennal segment(s)" id="ABBRID0EAJAG" xlink:type="simple">Ant</abbrev>. I, dorsal view <bold>D</bold> labral ornamentations <bold>E</bold> prelabral and labral chaetotaxy <bold>F</bold> labium, right side, <bold>l.p.</bold> = lateral process of labial papilla E <bold>G</bold> right outer maxillary lobe and sublobal plate, including the oral fold <bold>H</bold> post-labial chaetotaxy, left side <bold>I</bold> Dorsal head chaetotaxy, eyes, and <abbrev xmlns:xlink="http://www.w3.org/1999/xlink" xlink:title="postantennal organ" id="ABBRID0ESJAG" xlink:type="simple">PAO</abbrev>.</p></caption><graphic xmlns:xlink="http://www.w3.org/1999/xlink" xlink:href="zookeys-1217-079_article-132351__-g005.jpg" position="float" orientation="portrait" xlink:type="simple" id="oo_1164364.jpg"><uri content-type="original_file" xlink:type="simple">https://binary.pensoft.net/fig/1164364</uri></graphic></fig><p>Trunk (Figs <xref ref-type="fig" rid="F4">4C–E</xref>, <xref ref-type="fig" rid="F6">6</xref>). Tergal sensilla and microsensilla formulae of <abbrev xmlns:xlink="http://www.w3.org/1999/xlink" xlink:title="thoracic segment(s)" id="ABBRID0EFKAG" xlink:type="simple">Th</abbrev>. II–<abbrev xmlns:xlink="http://www.w3.org/1999/xlink" xlink:title="abdominal segment(s)" id="ABBRID0EJKAG" xlink:type="simple">Abd</abbrev>. V as 1,1|0,3,3,+,9 and 1,0|1,0,1,0,0, respectively; <abbrev xmlns:xlink="http://www.w3.org/1999/xlink" xlink:title="thoracic segment(s)" id="ABBRID0ENKAG" xlink:type="simple">Th</abbrev>. II–<abbrev xmlns:xlink="http://www.w3.org/1999/xlink" xlink:title="abdominal segment(s)" id="ABBRID0ERKAG" xlink:type="simple">Abd</abbrev>. IV central <abbrev xmlns:xlink="http://www.w3.org/1999/xlink" xlink:title="macrochaeta(e)" id="ABBRID0EVKAG" xlink:type="simple">mac</abbrev> formula, excluding the mesothoracic collar, as: 5,3|1,1–2,1,3–4; lateral <abbrev xmlns:xlink="http://www.w3.org/1999/xlink" xlink:title="macrochaeta(e)" id="ABBRID0EZKAG" xlink:type="simple">mac</abbrev> formula as 1,0|0,1,2,0; bothriotricha formula as 0,0|0,2,3,2 (Fig. <xref ref-type="fig" rid="F6">6A–G</xref>). <abbrev xmlns:xlink="http://www.w3.org/1999/xlink" xlink:title="thoracic segment(s)" id="ABBRID0EBLAG" xlink:type="simple">Th</abbrev>. II with 17 anterior <abbrev xmlns:xlink="http://www.w3.org/1999/xlink" xlink:title="macrochaeta(e)" id="ABBRID0EFLAG" xlink:type="simple">mac</abbrev>, <bold>a2</bold> and <bold>a5</bold> detached from the anterior collar, more posteriorly displaced (Fig. <xref ref-type="fig" rid="F6">6A</xref>). <abbrev xmlns:xlink="http://www.w3.org/1999/xlink" xlink:title="abdominal segment(s)" id="ABBRID0ERLAG" xlink:type="simple">Abd</abbrev>. I <bold>p6</bold>? as a fan-shaped modified chaeta (Figs <xref ref-type="fig" rid="F4">4C</xref>, <xref ref-type="fig" rid="F6">6C</xref>). <abbrev xmlns:xlink="http://www.w3.org/1999/xlink" xlink:title="abdominal segment(s)" id="ABBRID0E6LAG" xlink:type="simple">Abd</abbrev>. III with one internal <abbrev xmlns:xlink="http://www.w3.org/1999/xlink" xlink:title="macrochaeta(e)" id="ABBRID0EDMAG" xlink:type="simple">mac</abbrev> (<bold>a2</bold>?) (Figs <xref ref-type="fig" rid="F4">4D</xref>, <xref ref-type="fig" rid="F6">6E</xref>); <abbrev xmlns:xlink="http://www.w3.org/1999/xlink" xlink:title="abdominal segment(s)" id="ABBRID0ERMAG" xlink:type="simple">Abd</abbrev>. IV <bold>T3</bold> as a finger-shaped chaeta (Figs <xref ref-type="fig" rid="F4">4D</xref>, <xref ref-type="fig" rid="F6">6F</xref>). <abbrev xmlns:xlink="http://www.w3.org/1999/xlink" xlink:title="abdominal segment(s)" id="ABBRID0E6MAG" xlink:type="simple">Abd</abbrev>. V lateral chaetae as <abbrev xmlns:xlink="http://www.w3.org/1999/xlink" xlink:title="mesochaeta(e)" id="ABBRID0EDNAG" xlink:type="simple">mes</abbrev> or bothriotricha-like chaetae (Figs <xref ref-type="fig" rid="F6">6G</xref>). Detailed homology of the main dorsal trunk chaetae presented in Fig. <xref ref-type="fig" rid="F6">6</xref>. Ratio <abbrev xmlns:xlink="http://www.w3.org/1999/xlink" xlink:title="abdominal segment(s)" id="ABBRID0EPNAG" xlink:type="simple">Abd</abbrev>. III–IV in the midline of the holotype as: 1:1.27.</p><fig id="F6" position="float" orientation="portrait"><object-id xmlns:xlink="http://www.w3.org/1999/xlink" content-type="doi" xlink:type="simple">10.3897/zookeys.1217.132351.figure6</object-id><object-id xmlns:xlink="http://www.w3.org/1999/xlink" content-type="arpha" xlink:type="simple">EBBC0B54-DE96-53F5-90E5-A89D44B22E91</object-id><label>Figure 6.</label><caption><p><italic><tp:taxon-name><tp:taxon-name-part taxon-name-part-type="genus" reg="Mastigoceras">Mastigoceras</tp:taxon-name-part><tp:taxon-name-part taxon-name-part-type="species" reg="handschini">handschini</tp:taxon-name-part></tp:taxon-name></italic> sp. nov. dorsal trunk chaetotaxy, left side <bold>A</bold><abbrev xmlns:xlink="http://www.w3.org/1999/xlink" xlink:title="thoracic segment(s)" id="ABBRID0EIOAG" xlink:type="simple">Th</abbrev>. II <bold>B</bold><abbrev xmlns:xlink="http://www.w3.org/1999/xlink" xlink:title="thoracic segment(s)" id="ABBRID0EOOAG" xlink:type="simple">Th</abbrev>. III <bold>C</bold><abbrev xmlns:xlink="http://www.w3.org/1999/xlink" xlink:title="abdominal segment(s)" id="ABBRID0EUOAG" xlink:type="simple">Abd</abbrev>. I, arrow indicates a small fan-shaped modified chaeta <bold>D</bold><abbrev xmlns:xlink="http://www.w3.org/1999/xlink" xlink:title="abdominal segment(s)" id="ABBRID0E1OAG" xlink:type="simple">Abd</abbrev>. II <bold>E</bold><abbrev xmlns:xlink="http://www.w3.org/1999/xlink" xlink:title="abdominal segment(s)" id="ABBRID0EAPAG" xlink:type="simple">Abd</abbrev>. III <bold>F</bold><abbrev xmlns:xlink="http://www.w3.org/1999/xlink" xlink:title="abdominal segment(s)" id="ABBRID0EGPAG" xlink:type="simple">Abd</abbrev>. IV, arrow indices a finger-shaped ciliate chaeta (<bold>T3</bold>) between the bothriotricha, dotted <abbrev xmlns:xlink="http://www.w3.org/1999/xlink" xlink:title="macrochaeta(e)" id="ABBRID0EMPAG" xlink:type="simple">mac</abbrev> alveoli represent different positions to the same chaetae <bold>G</bold><abbrev xmlns:xlink="http://www.w3.org/1999/xlink" xlink:title="abdominal segment(s)" id="ABBRID0ESPAG" xlink:type="simple">Abd</abbrev>. V, arrows pointing to lateral <abbrev xmlns:xlink="http://www.w3.org/1999/xlink" xlink:title="mesochaeta(e)" id="ABBRID0EWPAG" xlink:type="simple">mes</abbrev> which can also be bothriotricha-like chaetae <bold>H</bold> transversal row of anterior scales on <abbrev xmlns:xlink="http://www.w3.org/1999/xlink" xlink:title="abdominal segment(s)" id="ABBRID0E3PAG" xlink:type="simple">Abd</abbrev>. II. Other primary chaetae may be present in terga as <abbrev xmlns:xlink="http://www.w3.org/1999/xlink" xlink:title="microchaeta(e)" id="ABBRID0EAQAG" xlink:type="simple">mic</abbrev>, but are obscured by the dense microchaetal covering of the specimens.</p></caption><graphic xmlns:xlink="http://www.w3.org/1999/xlink" xlink:href="zookeys-1217-079_article-132351__-g006.jpg" position="float" orientation="portrait" xlink:type="simple" id="oo_1164365.jpg"><uri content-type="original_file" xlink:type="simple">https://binary.pensoft.net/fig/1164365</uri></graphic></fig><p>Trunk appendages (Figs <xref ref-type="fig" rid="F4">4F</xref>, <xref ref-type="fig" rid="F7">7</xref>). Trocantheral organ with 26–31 spine-like smooth chaetae (Fig. <xref ref-type="fig" rid="F7">7A</xref>). Tibiotarsus III with one smooth distal chaeta near the unguiculus, pretarsus with one posterior and one anterior short chaetae; ungues with four inner teeth: two paired basal, one unpaired medial and one reduced unpaired apical; lateral and external teeth present; unguiculi lanceolate, with the postero-external lamella with a small proximal tooth; tenent hairs slightly ciliate and capitate (Fig. <xref ref-type="fig" rid="F7">7B</xref>); empodial complex of leg III ratio of smooth chaeta, unguiculus, unguis and tenent-hair of holotype as 1:1:1.7:2.2. Ventral tube anterior side with 14 or 15 ciliate chaetae plus one distal <abbrev xmlns:xlink="http://www.w3.org/1999/xlink" xlink:title="macrochaeta(e)" id="ABBRID0E2QAG" xlink:type="simple">mac</abbrev> (Fig. <xref ref-type="fig" rid="F7">7C</xref>); posterior side with at least 64 ciliate and eight smooth chaetae in total (Fig. <xref ref-type="fig" rid="F7">7D</xref>); lateral flap with ~ 4 ciliate and 26 smooth chaetae (Fig. <xref ref-type="fig" rid="F7">7E</xref>). Tenaculum rami with four teeth, corpus without chaetae (Fig. <xref ref-type="fig" rid="F7">7F</xref>). Manubrium dorsally with 1+1 or 2+2 long bothriotricha-like chaetae (Fig. <xref ref-type="fig" rid="F4">4F</xref>). Manubrial plate with three pseudopores and 5–7 chaetae (Fig. <xref ref-type="fig" rid="F7">7G</xref>). Dens without spines. Mucro bidentate, apical tooth larger than basal one, mucronal spine reaching the apex of basal tooth (Fig. <xref ref-type="fig" rid="F7">7H</xref>). Ratio manubrium: mucrodens of the holotype as 1:1.88.</p><fig id="F7" position="float" orientation="portrait"><object-id xmlns:xlink="http://www.w3.org/1999/xlink" content-type="doi" xlink:type="simple">10.3897/zookeys.1217.132351.figure7</object-id><object-id xmlns:xlink="http://www.w3.org/1999/xlink" content-type="arpha" xlink:type="simple">E367EBC5-33BD-55B5-9C23-DC4DD7EF3C39</object-id><label>Figure 7.</label><caption><p><italic><tp:taxon-name><tp:taxon-name-part taxon-name-part-type="genus" reg="Mastigoceras">Mastigoceras</tp:taxon-name-part><tp:taxon-name-part taxon-name-part-type="species" reg="handschini">handschini</tp:taxon-name-part></tp:taxon-name></italic> sp. nov. trunk appendages <bold>A</bold> trochanteral organ <bold>B</bold> empodial complex III and distal tibiotarsus (posterior view), arrow indicates the small posterior tooth on unguiculus <bold>C</bold> ventral tube anterior side <bold>D</bold> ventral tube posterior side <bold>E</bold> right lateral flap <bold>F</bold> tenaculum <bold>G</bold> left manubrial plate <bold>H</bold> distal dens and mucro, lateral view.</p></caption><graphic xmlns:xlink="http://www.w3.org/1999/xlink" xlink:href="zookeys-1217-079_article-132351__-g007.jpg" position="float" orientation="portrait" xlink:type="simple" id="oo_1164366.jpg"><uri content-type="original_file" xlink:type="simple">https://binary.pensoft.net/fig/1164366</uri></graphic></fig></tp:treatment-sec><tp:treatment-sec sec-type="Results of COI species delimitation" id="SECID0EDTAG"><title>Results of <abbrev xmlns:xlink="http://www.w3.org/1999/xlink" xlink:title="mitochondrial Cytochrome Oxidase I" id="ABBRID0EITAG" xlink:type="simple">COI</abbrev> species delimitation.</title><p>Comparing the whole mitochondrial <abbrev xmlns:xlink="http://www.w3.org/1999/xlink" xlink:title="mitochondrial Cytochrome Oxidase I" id="ABBRID0EOTAG" xlink:type="simple">COI</abbrev> gene of <italic><tp:taxon-name><tp:taxon-name-part taxon-name-part-type="genus" reg="Mastigoceras">Mastigoceras</tp:taxon-name-part><tp:taxon-name-part taxon-name-part-type="species" reg="handschini">handschini</tp:taxon-name-part></tp:taxon-name></italic> sp. nov. with <italic><tp:taxon-name><tp:taxon-name-part taxon-name-part-type="genus" reg="Mastigoceras">M.</tp:taxon-name-part><tp:taxon-name-part taxon-name-part-type="species" reg="camponoti">camponoti</tp:taxon-name-part></tp:taxon-name></italic>, the sequence length is the same in both species, with 1539 bp. However, the p-distance (number of base differences per site from between sequences) is 17%, and the <abbrev xmlns:xlink="http://www.w3.org/1999/xlink" xlink:title="Kimura 2 Parameter" id="ABBRID0EIUAG" xlink:type="simple">K2P</abbrev> interspecific distance between them is 19.2%, enough to separate them as independent species. Considering the partial <abbrev xmlns:xlink="http://www.w3.org/1999/xlink" xlink:title="mitochondrial Cytochrome Oxidase I" id="ABBRID0EMUAG" xlink:type="simple">COI</abbrev> (658 pb), the p-distance is 16.3%, and the <abbrev xmlns:xlink="http://www.w3.org/1999/xlink" xlink:title="Kimura 2 Parameter" id="ABBRID0EQUAG" xlink:type="simple">K2P</abbrev> interspecific distance between them is 18.6%. As previously discussed, earlier studies have found that the interspecific distance for <tp:taxon-name><tp:taxon-name-part taxon-name-part-type="order">Collembola</tp:taxon-name-part></tp:taxon-name> species usually ranges from 16.35% to 24.55%. (<xref ref-type="bibr" rid="B50">Porco et al. 2012</xref>; <xref ref-type="bibr" rid="B64">Yu et al. 2016</xref>; <xref ref-type="bibr" rid="B58">Sun et al. 2018</xref>).</p></tp:treatment-sec><tp:treatment-sec sec-type="etymology" id="SECID0EFVAG"><title>Etymology.</title><p>The species honors Dr. Eduard Handschin (1894–1962), who described the genus <italic><tp:taxon-name><tp:taxon-name-part taxon-name-part-type="genus" reg="Mastigoceras">Mastigoceras</tp:taxon-name-part></tp:taxon-name></italic> and its single species, <italic><tp:taxon-name><tp:taxon-name-part taxon-name-part-type="genus" reg="Mastigoceras">M.</tp:taxon-name-part><tp:taxon-name-part taxon-name-part-type="species" reg="camponoti">camponoti</tp:taxon-name-part></tp:taxon-name></italic>.</p></tp:treatment-sec><tp:treatment-sec sec-type="distribution" id="SECID0E4VAG"><title>Distribution and habitat.</title><p><italic><tp:taxon-name><tp:taxon-name-part taxon-name-part-type="genus" reg="Mastigoceras">Mastigoceras</tp:taxon-name-part></tp:taxon-name></italic> is only found in Brazil, with previous records from the Amazon and Atlantic forests and the Caatinga biomes (<xref ref-type="bibr" rid="B10">Cassagnau 1963</xref>; <xref ref-type="bibr" rid="B12">Cassagnau and Oliveira 1992</xref>; <xref ref-type="bibr" rid="B44">Mendonça et al. 2009</xref>; <xref ref-type="bibr" rid="B5">Bellini 2014</xref>; <xref ref-type="bibr" rid="B15">Cipola et al. 2019</xref>; <xref ref-type="bibr" rid="B66">Zeppelini et al. 2024</xref>). <xref ref-type="bibr" rid="B22">Handschin’s (1924)</xref> original description does not list the municipality where the type material was sampled, mentioning only “south of Minas” (southern region of Minas Gerais state). Thus, it is unclear if his specimens of <italic><tp:taxon-name><tp:taxon-name-part taxon-name-part-type="genus" reg="Mastigoceras">Mastigoceras</tp:taxon-name-part></tp:taxon-name></italic> were previously sampled from the Cerrado biome. The record of <italic><tp:taxon-name><tp:taxon-name-part taxon-name-part-type="genus" reg="Mastigoceras">Mastigoceras</tp:taxon-name-part><tp:taxon-name-part taxon-name-part-type="species" reg="handschini">handschini</tp:taxon-name-part></tp:taxon-name></italic> sp. nov. from a transitional zone between the Caatinga and Cerrado biomes represents the second record of the genus from the northeastern region of Brazil, with <italic><tp:taxon-name><tp:taxon-name-part taxon-name-part-type="genus" reg="Mastigoceras">M.</tp:taxon-name-part><tp:taxon-name-part taxon-name-part-type="species" reg="camponoti">camponoti</tp:taxon-name-part></tp:taxon-name></italic> having been previously recorded from the state of Ceará (<xref ref-type="bibr" rid="B5">Bellini 2014</xref>; <xref ref-type="bibr" rid="B66">Zeppelini et al. 2024</xref>).</p><p>The new species was found at “Cachoeira do Urubu-Rei” (Urubu-Rei waterfall), located in the rural region of Pedro II municipality, Piauí state, Brazil. The region has minimum of 23.1 °C and maximum temperatures of 29.3 °C, with a hot and humid tropical rainy climate classified as “As” according to the Köppen-Geiger system (<xref ref-type="bibr" rid="B32">Kottek et al. 2006</xref>). The collection site is located at an altitude of 603 m above sea level and is covered by riparian forest vegetation following a perennial watercourse, featuring evergreen broadleaf plants, bryophytes, and pteridophytes. Unlike the type material of <italic><tp:taxon-name><tp:taxon-name-part taxon-name-part-type="genus" reg="Mastigoceras">M.</tp:taxon-name-part><tp:taxon-name-part taxon-name-part-type="species" reg="camponoti">camponoti</tp:taxon-name-part></tp:taxon-name></italic>, which was sampled from ant nests, specimens of <italic><tp:taxon-name><tp:taxon-name-part taxon-name-part-type="genus" reg="Mastigoceras">Mastigoceras</tp:taxon-name-part><tp:taxon-name-part taxon-name-part-type="species" reg="handschini">handschini</tp:taxon-name-part></tp:taxon-name></italic> sp. nov. were sampled above the leaf litter using pitfall traps and entomological aspirators (Fig. <xref ref-type="fig" rid="F8">8</xref>).</p><fig id="F8" position="float" orientation="portrait"><object-id xmlns:xlink="http://www.w3.org/1999/xlink" content-type="doi" xlink:type="simple">10.3897/zookeys.1217.132351.figure8</object-id><object-id xmlns:xlink="http://www.w3.org/1999/xlink" content-type="arpha" xlink:type="simple">A75B8596-E1A1-5B4A-A9E1-9DD85F5C6DA4</object-id><label>Figure 8.</label><caption><p>Environmental characteristics of Urubu-Rei waterfall and its surroundings, where specimens of <italic><tp:taxon-name><tp:taxon-name-part taxon-name-part-type="genus" reg="Mastigoceras">Mastigoceras</tp:taxon-name-part><tp:taxon-name-part taxon-name-part-type="species" reg="handschini">handschini</tp:taxon-name-part></tp:taxon-name></italic> sp. nov. were collected <bold>A</bold> pitfall traps covered by plastic plates used to collect the specimens from the leaf litter <bold>B</bold> riparian forest vegetation, with the presence of evergreen broadleaf plants <bold>C</bold> sampling site, highlighting the rocky floor and vegetation adapted to the site’s humid conditions <bold>D</bold> view of Urubu-Rei waterfall.</p></caption><graphic xmlns:xlink="http://www.w3.org/1999/xlink" xlink:href="zookeys-1217-079_article-132351__-g008.jpg" position="float" orientation="portrait" xlink:type="simple" id="oo_1164367.jpg"><uri content-type="original_file" xlink:type="simple">https://binary.pensoft.net/fig/1164367</uri></graphic></fig></tp:treatment-sec><tp:treatment-sec sec-type="remarks" id="SECID0EL1AG"><title>Remarks.</title><p>We could revise one female specimen of <italic><tp:taxon-name><tp:taxon-name-part taxon-name-part-type="genus" reg="Mastigoceras">M.</tp:taxon-name-part><tp:taxon-name-part taxon-name-part-type="species" reg="camponoti">camponoti</tp:taxon-name-part></tp:taxon-name></italic> from the southern region of Minas Gerais state, Mariana municipality, but the quality of the slide prevented us from redescribing it this time and draw further comparisons between the species. Even so, we could confirm its dorsal macrochaetotaxy is mostly the same of <italic><tp:taxon-name><tp:taxon-name-part taxon-name-part-type="genus" reg="Mastigoceras">Mastigoceras</tp:taxon-name-part><tp:taxon-name-part taxon-name-part-type="species" reg="handschini">handschini</tp:taxon-name-part></tp:taxon-name></italic> sp. nov., with the exception of the anterior collar on <abbrev xmlns:xlink="http://www.w3.org/1999/xlink" xlink:title="thoracic segment(s)" id="ABBRID0EH2AG" xlink:type="simple">Th</abbrev>. II. The morphology of this specimen matches <xref ref-type="bibr" rid="B39">Mari-Mutt’s 1980a</xref> observation of <italic><tp:taxon-name><tp:taxon-name-part taxon-name-part-type="genus" reg="Mastigoceras">M.</tp:taxon-name-part><tp:taxon-name-part taxon-name-part-type="species" reg="camponoti">camponoti</tp:taxon-name-part></tp:taxon-name></italic>, who stated <tp:taxon-name><tp:taxon-name-part taxon-name-part-type="tribe">Mastigocerini</tp:taxon-name-part></tp:taxon-name> has nine or ten <abbrev xmlns:xlink="http://www.w3.org/1999/xlink" xlink:title="macrochaeta(e)" id="ABBRID0E62AG" xlink:type="simple">mac</abbrev> in the collarette (<xref ref-type="bibr" rid="B39">Mari-Mutt 1980a</xref>, pg. 457). Our revised specimen has ten anterior <abbrev xmlns:xlink="http://www.w3.org/1999/xlink" xlink:title="macrochaeta(e)" id="ABBRID0EH3AG" xlink:type="simple">mac</abbrev> on the collar plus <bold>a2</bold> and <bold>a5</bold> more posteriorly¸ totaling 12 <abbrev xmlns:xlink="http://www.w3.org/1999/xlink" xlink:title="macrochaeta(e)" id="ABBRID0EP3AG" xlink:type="simple">mac</abbrev> on <abbrev xmlns:xlink="http://www.w3.org/1999/xlink" xlink:title="thoracic segment(s)" id="ABBRID0ET3AG" xlink:type="simple">Th</abbrev>. II <bold>a</bold> series. We could observe in <italic><tp:taxon-name><tp:taxon-name-part taxon-name-part-type="genus" reg="Mastigoceras">M.</tp:taxon-name-part><tp:taxon-name-part taxon-name-part-type="species" reg="camponoti">camponoti</tp:taxon-name-part></tp:taxon-name></italic> the distribution of body scales, also present on head (only a few were observed), as noted by <xref ref-type="bibr" rid="B37">Mari-Mutt (1978)</xref>, and on anterior and medial regions of <abbrev xmlns:xlink="http://www.w3.org/1999/xlink" xlink:title="thoracic segment(s)" id="ABBRID0EI4AG" xlink:type="simple">Th</abbrev>. II (tergum densely covered by scales). Other features which would be useful to compare the species like ventral tube, manubrial plate and trochanteral organ chaetotaxy could not be clearly analyzed due to the slide quality.</p><p><italic><tp:taxon-name><tp:taxon-name-part taxon-name-part-type="genus" reg="Mastigoceras">Mastigoceras</tp:taxon-name-part><tp:taxon-name-part taxon-name-part-type="species" reg="handschini">handschini</tp:taxon-name-part></tp:taxon-name></italic> sp. nov. is remarkably similar to <italic><tp:taxon-name><tp:taxon-name-part taxon-name-part-type="genus" reg="Mastigoceras">M.</tp:taxon-name-part><tp:taxon-name-part taxon-name-part-type="species" reg="camponoti">camponoti</tp:taxon-name-part></tp:taxon-name></italic> in color pattern, size of antennae and overall chaetotaxy. However, it differs from the latter species especially by: scales absent on dorsal head, <abbrev xmlns:xlink="http://www.w3.org/1999/xlink" xlink:title="thoracic segment(s)" id="ABBRID0EE5AG" xlink:type="simple">Th</abbrev>. II anterior and medial regions, and <abbrev xmlns:xlink="http://www.w3.org/1999/xlink" xlink:title="abdominal segment(s)" id="ABBRID0EI5AG" xlink:type="simple">Abd</abbrev>. IV (vs. present in <italic><tp:taxon-name><tp:taxon-name-part taxon-name-part-type="genus" reg="Mastigoceras">M.</tp:taxon-name-part><tp:taxon-name-part taxon-name-part-type="species" reg="camponoti">camponoti</tp:taxon-name-part></tp:taxon-name></italic>), <abbrev xmlns:xlink="http://www.w3.org/1999/xlink" xlink:title="thoracic segment(s)" id="ABBRID0EX5AG" xlink:type="simple">Th</abbrev>. II <bold>a</bold> series with 17 <abbrev xmlns:xlink="http://www.w3.org/1999/xlink" xlink:title="macrochaeta(e)" id="ABBRID0E45AG" xlink:type="simple">mac</abbrev>, including the collar (up to 12 in <italic><tp:taxon-name><tp:taxon-name-part taxon-name-part-type="genus" reg="Mastigoceras">M.</tp:taxon-name-part><tp:taxon-name-part taxon-name-part-type="species" reg="camponoti">camponoti</tp:taxon-name-part></tp:taxon-name></italic>), <abbrev xmlns:xlink="http://www.w3.org/1999/xlink" xlink:title="abdominal segment(s)" id="ABBRID0EM6AG" xlink:type="simple">Abd</abbrev>. IV with a finger-shaped <bold>T3</bold> (absent in <italic><tp:taxon-name><tp:taxon-name-part taxon-name-part-type="genus" reg="Mastigoceras">M.</tp:taxon-name-part><tp:taxon-name-part taxon-name-part-type="species" reg="camponoti">camponoti</tp:taxon-name-part></tp:taxon-name></italic>), and <abbrev xmlns:xlink="http://www.w3.org/1999/xlink" xlink:title="abdominal segment(s)" id="ABBRID0E46AG" xlink:type="simple">Abd</abbrev>. VI not papillate in males (vs. with an apical papilla in <italic><tp:taxon-name><tp:taxon-name-part taxon-name-part-type="genus" reg="Mastigoceras">M.</tp:taxon-name-part><tp:taxon-name-part taxon-name-part-type="species" reg="camponoti">camponoti</tp:taxon-name-part></tp:taxon-name></italic>). Details on <italic><tp:taxon-name><tp:taxon-name-part taxon-name-part-type="genus" reg="Mastigoceras">Mastigoceras</tp:taxon-name-part></tp:taxon-name></italic> species comparative morphology and their distribution are summarized in Table <xref ref-type="table" rid="T1">1</xref>. For further discussion on the genus and tribe morphology, see the next section.</p><table-wrap id="T1" position="float" orientation="portrait"><label>Table 1.</label><caption><p>Comparison between <italic><tp:taxon-name><tp:taxon-name-part taxon-name-part-type="genus" reg="Mastigoceras">Mastigoceras</tp:taxon-name-part></tp:taxon-name></italic> species.</p></caption><table id="TID0ELDAI" rules="all"><tbody><tr><th rowspan="1" colspan="1">Species/Features</th><th rowspan="1" colspan="1">
                      <italic>
                        <tp:taxon-name><tp:taxon-name-part taxon-name-part-type="genus" reg="Mastigoceras">M.</tp:taxon-name-part><tp:taxon-name-part taxon-name-part-type="species" reg="camponoti">camponoti</tp:taxon-name-part></tp:taxon-name>
                      </italic>
                      <sup>1–5</sup>
                    </th><th rowspan="1" colspan="1"><italic><tp:taxon-name><tp:taxon-name-part taxon-name-part-type="genus" reg="Mastigoceras">M.</tp:taxon-name-part><tp:taxon-name-part taxon-name-part-type="species" reg="handschini">handschini</tp:taxon-name-part></tp:taxon-name></italic> sp. nov.<sup>5</sup></th></tr><tr><td rowspan="1" colspan="3">Head</td></tr><tr><td rowspan="1" colspan="1">Dorsal scales</td><td rowspan="1" colspan="1">present<sup>2,5</sup></td><td rowspan="1" colspan="1">absent</td></tr><tr><td rowspan="1" colspan="1">Sutural cephalic <abbrev xmlns:xlink="http://www.w3.org/1999/xlink" xlink:title="macrochaeta(e)" id="ABBRID0EFDBG" xlink:type="simple">mac</abbrev></td><td rowspan="1" colspan="1">0<sup>4</sup>, 1<sup>5</sup> or 2<sup>2</sup></td><td rowspan="1" colspan="1">1</td></tr><tr><td rowspan="1" colspan="3">Trunk</td></tr><tr><td rowspan="1" colspan="1"><abbrev xmlns:xlink="http://www.w3.org/1999/xlink" xlink:title="thoracic segment(s)" id="ABBRID0E4DBG" xlink:type="simple">Th</abbrev>. II anterior and medial scales</td><td rowspan="1" colspan="1">present<sup>5</sup></td><td rowspan="1" colspan="1">absent</td></tr><tr><td rowspan="1" colspan="1"><abbrev xmlns:xlink="http://www.w3.org/1999/xlink" xlink:title="thoracic segment(s)" id="ABBRID0EOEBG" xlink:type="simple">Th</abbrev>. II <bold>a</bold> series <abbrev xmlns:xlink="http://www.w3.org/1999/xlink" xlink:title="macrochaeta(e)" id="ABBRID0EUEBG" xlink:type="simple">mac</abbrev></td><td rowspan="1" colspan="1">11–12<sup>3,5</sup></td><td rowspan="1" colspan="1">17</td></tr><tr><td rowspan="1" colspan="1"><abbrev xmlns:xlink="http://www.w3.org/1999/xlink" xlink:title="abdominal segment(s)" id="ABBRID0EEFBG" xlink:type="simple">Abd</abbrev>. III internal <abbrev xmlns:xlink="http://www.w3.org/1999/xlink" xlink:title="macrochaeta(e)" id="ABBRID0EIFBG" xlink:type="simple">mac</abbrev></td><td rowspan="1" colspan="1">1<sup>1,5</sup>, 2<sup>2,4</sup></td><td rowspan="1" colspan="1">1</td></tr><tr><td rowspan="1" colspan="1"><abbrev xmlns:xlink="http://www.w3.org/1999/xlink" xlink:title="abdominal segment(s)" id="ABBRID0E1FBG" xlink:type="simple">Abd</abbrev>. IV finger-shaped <bold>T3</bold></td><td rowspan="1" colspan="1">absent<sup>4,5</sup></td><td rowspan="1" colspan="1">present</td></tr><tr><td rowspan="1" colspan="1"><abbrev xmlns:xlink="http://www.w3.org/1999/xlink" xlink:title="abdominal segment(s)" id="ABBRID0EMGBG" xlink:type="simple">Abd</abbrev>. IV scales</td><td rowspan="1" colspan="1">present<sup>4</sup></td><td rowspan="1" colspan="1">absent</td></tr><tr><td rowspan="1" colspan="1"><abbrev xmlns:xlink="http://www.w3.org/1999/xlink" xlink:title="abdominal segment(s)" id="ABBRID0E4GBG" xlink:type="simple">Abd</abbrev>. VI male apical papilla</td><td rowspan="1" colspan="1">present<sup>4</sup></td><td rowspan="1" colspan="1">absent</td></tr><tr><td rowspan="1" colspan="1">Distribution in Brazil (states)</td><td rowspan="1" colspan="1">Minas Gerais*, São Paulo, Rio de Janeiro, Paraná, Amazonas, Ceará, Pará**</td><td rowspan="1" colspan="1">Piauí</td></tr></tbody></table><table-wrap-foot><fn><p>Legends: ‘*’ type locality; ‘**’ originally written as “Pava” (see <xref ref-type="bibr" rid="B37">Mari-Mutt 1978</xref>, pg. 44), but likely Pará state. Data based on: <sup>1</sup><xref ref-type="bibr" rid="B10">Cassagnau 1963</xref>; <sup>2</sup><xref ref-type="bibr" rid="B37">Mari-Mutt 1978</xref>; <sup>3</sup><xref ref-type="bibr" rid="B39">Mari-Mutt 1980a</xref>; <sup>4</sup><xref ref-type="bibr" rid="B12">Cassagnau and Oliveira 1992</xref>; <sup>5</sup>this study.</p></fn></table-wrap-foot></table-wrap></tp:treatment-sec><tp:treatment-sec><!--Section generated to contain objects referenced in tp:taxon-treatment.--><fig id="F2" position="float" orientation="portrait"><object-id xmlns:xlink="http://www.w3.org/1999/xlink" content-type="doi" xlink:type="simple">10.3897/zookeys.1217.132351.figure2</object-id><object-id xmlns:xlink="http://www.w3.org/1999/xlink" content-type="arpha" xlink:type="simple">2F10B08B-7354-5A8F-9B20-6ED35E44CE1C</object-id><label>Figure 2.</label><caption><p>Symbols used in the chaetotaxy description of <italic><tp:taxon-name><tp:taxon-name-part taxon-name-part-type="genus" reg="Mastigoceras">Mastigoceras</tp:taxon-name-part><tp:taxon-name-part taxon-name-part-type="species" reg="handschini">handschini</tp:taxon-name-part></tp:taxon-name></italic> sp. nov.</p></caption><graphic xmlns:xlink="http://www.w3.org/1999/xlink" xlink:href="zookeys-1217-079_article-132351__-g002.jpg" position="float" orientation="portrait" xlink:type="simple" id="oo_1164361.jpg"><uri content-type="original_file" xlink:type="simple">https://binary.pensoft.net/fig/1164361</uri></graphic></fig></tp:treatment-sec><ref-list><ref id="B37"><mixed-citation xmlns:xlink="http://www.w3.org/1999/xlink" xlink:type="simple"><person-group><name name-style="western"><surname>Mari-Mutt</surname><given-names>JA</given-names></name></person-group> (<year>1978</year>) <article-title>A Review of the Genus <italic><tp:taxon-name><tp:taxon-name-part taxon-name-part-type="genus">Mastigoceras</tp:taxon-name-part></tp:taxon-name></italic> with remarks on its Systematic Position (<tp:taxon-name><tp:taxon-name-part taxon-name-part-type="order">Collembola</tp:taxon-name-part></tp:taxon-name>: <tp:taxon-name><tp:taxon-name-part taxon-name-part-type="family">Entomobryidae</tp:taxon-name-part></tp:taxon-name>).</article-title><source>The Pan-Pacific Entomologist</source><volume>54</volume>: <fpage>43</fpage>–<lpage>47</lpage>.</mixed-citation></ref><ref id="B10"><mixed-citation xmlns:xlink="http://www.w3.org/1999/xlink" xlink:type="simple"><person-group><name name-style="western"><surname>Cassagnau</surname><given-names>P</given-names></name></person-group> (<year>1963</year>) <article-title>Collemboles d’Amerique du Sud, II. <tp:taxon-name><tp:taxon-name-part taxon-name-part-type="tribe">Orchesellini</tp:taxon-name-part></tp:taxon-name>, Paronelline, <tp:taxon-name><tp:taxon-name-part taxon-name-part-type="subfamily">Cyphoderinae</tp:taxon-name-part></tp:taxon-name>.</article-title> In: <person-group><name name-style="western"><surname>Deboutteville</surname><given-names>CD</given-names></name><name name-style="western"><surname>Rapoport</surname><given-names>E</given-names></name></person-group> (<role>Eds</role>) <issue-title>Biologie de L’Amérique Australe.</issue-title><source>V.II Études sur la faune du sol, Paris</source>, <fpage>127</fpage>–<lpage>148</lpage>.</mixed-citation></ref><ref id="B39"><mixed-citation xmlns:xlink="http://www.w3.org/1999/xlink" xlink:type="simple"><person-group><name name-style="western"><surname>Mari-Mutt</surname><given-names>JA</given-names></name></person-group> (<year>1980a</year>) <article-title>A Classification of the <tp:taxon-name><tp:taxon-name-part taxon-name-part-type="subfamily">Orchesellinae</tp:taxon-name-part></tp:taxon-name> with a Key to Tribes, Genera and Subgenera (<tp:taxon-name><tp:taxon-name-part taxon-name-part-type="order">Collembola</tp:taxon-name-part></tp:taxon-name>: <tp:taxon-name><tp:taxon-name-part taxon-name-part-type="family">Entomobryidae</tp:taxon-name-part></tp:taxon-name>).</article-title><source>Annals of the Entomological Society of America</source><volume>73</volume>: <fpage>455</fpage>–<lpage>459</lpage>. <ext-link xlink:href="10.1093/aesa/73.4.455" ext-link-type="doi" xlink:type="simple">https://doi.org/10.1093/aesa/73.4.455</ext-link></mixed-citation></ref><ref id="B12"><mixed-citation xmlns:xlink="http://www.w3.org/1999/xlink" xlink:type="simple"><person-group><name name-style="western"><surname>Cassagnau</surname><given-names>P</given-names></name><name name-style="western"><surname>Oliveira</surname><given-names>E</given-names></name></person-group> (<year>1992</year>) <article-title>Sur <italic><tp:taxon-name><tp:taxon-name-part taxon-name-part-type="genus">Mastigoceras</tp:taxon-name-part><tp:taxon-name-part taxon-name-part-type="species">camponoti</tp:taxon-name-part></tp:taxon-name></italic> Handschin, Collembole <tp:taxon-name><tp:taxon-name-part taxon-name-part-type="subfamily">Orchesellinae</tp:taxon-name-part></tp:taxon-name> d’Amazonie.</article-title><source>Bulletin de la Société d’histoire naturelle d, Toulouse</source><volume>128</volume>: <fpage>27</fpage>–<lpage>31</lpage>.</mixed-citation></ref><ref id="B50"><mixed-citation xmlns:xlink="http://www.w3.org/1999/xlink" xlink:type="simple"><person-group><name name-style="western"><surname>Porco</surname><given-names>D</given-names></name><name name-style="western"><surname>Bedos</surname><given-names>A</given-names></name><name name-style="western"><surname>Greenslade</surname><given-names>P</given-names></name><name name-style="western"><surname>Janion</surname><given-names>C</given-names></name><name name-style="western"><surname>Skarżyński</surname><given-names>D</given-names></name><name name-style="western"><surname>Stevens</surname><given-names>M</given-names></name><name name-style="western"><surname>van Vuuren</surname><given-names>BJ</given-names></name><name name-style="western"><surname>Deharveng</surname><given-names>L</given-names></name></person-group> (<year>2012</year>) <article-title>Challenging species delimitation in <tp:taxon-name><tp:taxon-name-part taxon-name-part-type="order">Collembola</tp:taxon-name-part></tp:taxon-name>: cryptic diversity among common springtails unveiled by DNA barcoding.</article-title><source>Invertebrate Systematics</source><volume>26</volume>: <fpage>470</fpage>–<lpage>477</lpage>. <ext-link xlink:href="10.1071/is12026" ext-link-type="doi" xlink:type="simple">https://doi.org/10.1071/is12026</ext-link></mixed-citation></ref><ref id="B64"><mixed-citation xmlns:xlink="http://www.w3.org/1999/xlink" xlink:type="simple"><person-group><name name-style="western"><surname>Yu</surname><given-names>D</given-names></name><name name-style="western"><surname>Zhang</surname><given-names>F</given-names></name><name name-style="western"><surname>Stevens</surname><given-names>MI</given-names></name><name name-style="western"><surname>Yan</surname><given-names>Q</given-names></name><name name-style="western"><surname>Liu</surname><given-names>M</given-names></name><name name-style="western"><surname>Hu</surname><given-names>F</given-names></name></person-group> (<year>2016</year>) <article-title>New insight into the systematics of <tp:taxon-name><tp:taxon-name-part taxon-name-part-type="family">Tomoceridae</tp:taxon-name-part></tp:taxon-name> (<tp:taxon-name><tp:taxon-name-part taxon-name-part-type="superclass">Hexapoda</tp:taxon-name-part></tp:taxon-name>, <tp:taxon-name><tp:taxon-name-part taxon-name-part-type="order">Collembola</tp:taxon-name-part></tp:taxon-name>) by integrating molecular and morphological evidence.</article-title><source>Zoologica Scripta</source><volume>45</volume>: <fpage>286</fpage>–<lpage>299</lpage>. <ext-link xlink:href="10.1111/zsc.12149" ext-link-type="doi" xlink:type="simple">https://doi.org/10.1111/zsc.12149</ext-link></mixed-citation></ref><ref id="B58"><mixed-citation xmlns:xlink="http://www.w3.org/1999/xlink" xlink:type="simple"><person-group><name name-style="western"><surname>Sun</surname><given-names>X</given-names></name><name name-style="western"><surname>Bedos</surname><given-names>A</given-names></name><name name-style="western"><surname>Deharveng</surname><given-names>L</given-names></name></person-group> (<year>2018</year>) Unusually low genetic divergence at COI barcode locus between two species of intertidal <italic><tp:taxon-name><tp:taxon-name-part taxon-name-part-type="genus">Thalassaphorura</tp:taxon-name-part></tp:taxon-name></italic> (<tp:taxon-name><tp:taxon-name-part taxon-name-part-type="order">Collembola</tp:taxon-name-part></tp:taxon-name>: <tp:taxon-name><tp:taxon-name-part taxon-name-part-type="family">Onychiuridae</tp:taxon-name-part></tp:taxon-name>). PeerJ 6: e5021. <ext-link xlink:href="10.7717/peerj.5021" ext-link-type="doi" xlink:type="simple">https://doi.org/10.7717/peerj.5021</ext-link></mixed-citation></ref><ref id="B44"><mixed-citation xmlns:xlink="http://www.w3.org/1999/xlink" xlink:type="simple"><person-group><name name-style="western"><surname>Mendonça</surname><given-names>MC</given-names></name><name name-style="western"><surname>Fernandes</surname><given-names>LH</given-names></name><name name-style="western"><surname>Abrantes</surname><given-names>EA</given-names></name><name name-style="western"><surname>Queiroz</surname><given-names>GC</given-names></name><name name-style="western"><surname>Bernardo</surname><given-names>AN</given-names></name><name name-style="western"><surname>Silveira</surname><given-names>TC</given-names></name></person-group> (<year>2009</year>) <article-title>Fauna Colembológica do Estado do Rio de Janeiro, Brasil.</article-title><source>Arquivos do Museu Nacional, Rio de Janeiro</source><volume>67</volume>: <fpage>265</fpage>–<lpage>274</lpage>.</mixed-citation></ref><ref id="B5"><mixed-citation xmlns:xlink="http://www.w3.org/1999/xlink" xlink:type="simple"><person-group><name name-style="western"><surname>Bellini</surname><given-names>BC</given-names></name></person-group> (<year>2014</year>) Fauna de <tp:taxon-name><tp:taxon-name-part taxon-name-part-type="order">Collembola</tp:taxon-name-part></tp:taxon-name> (<tp:taxon-name><tp:taxon-name-part taxon-name-part-type="phylum">Arthropoda</tp:taxon-name-part></tp:taxon-name>) em áreas úmidas do semiárido. <italic>In</italic>: Bravo F and Calor A (Eds) Artrópodes do Semiárido, Biodiversidade e Conservação, Feira de Santana, 57–68.</mixed-citation></ref><ref id="B15"><mixed-citation xmlns:xlink="http://www.w3.org/1999/xlink" xlink:type="simple"><person-group><name name-style="western"><surname>Cipola</surname><given-names>NG</given-names></name><name name-style="western"><surname>Zequi</surname><given-names>JAC</given-names></name><name name-style="western"><surname>Bellini</surname><given-names>BC</given-names></name></person-group> (<year>2019</year>) <tp:taxon-name><tp:taxon-name-part taxon-name-part-type="order">Collembola</tp:taxon-name-part></tp:taxon-name> (<tp:taxon-name><tp:taxon-name-part taxon-name-part-type="superclass">Hexapoda</tp:taxon-name-part></tp:taxon-name>). In: Zequi JAC, Orsi ML and Shibatta LS (Eds) Fauna e flora do Parque Estadual Mata São Francisco: norte do Paraná, Londrina, 105–119.</mixed-citation></ref><ref id="B66"><mixed-citation xmlns:xlink="http://www.w3.org/1999/xlink" xlink:type="simple"><person-group><name name-style="western"><surname>Zeppelini</surname><given-names>D</given-names></name><name name-style="western"><surname>Queiroz</surname><given-names>GC</given-names></name><name name-style="western"><surname>Bellini</surname><given-names>BC</given-names></name><name name-style="western"><surname>Brito</surname><given-names>RA</given-names></name><name name-style="western"><surname>Oliveira</surname><given-names>JVLC</given-names></name><name name-style="western"><surname>Lopes</surname><given-names>BCH</given-names></name><name name-style="western"><surname>Lima</surname><given-names>ECA</given-names></name><name name-style="western"><surname>Ferreira</surname><given-names>AS</given-names></name><name name-style="western"><surname>Brito</surname><given-names>NP</given-names></name></person-group> (<year>2024</year>) <italic><tp:taxon-name><tp:taxon-name-part taxon-name-part-type="genus">Mastigoceras</tp:taxon-name-part></tp:taxon-name></italic> in Catálogo Taxonômico da Fauna do Brasil. PNUD. <ext-link xlink:href="http://fauna.jbrj.gov.br/fauna/faunadobrasil/18545" ext-link-type="uri" xlink:type="simple">http://fauna.jbrj.gov.br/fauna/faunadobrasil/18545</ext-link> [accessed 28 June 2024]</mixed-citation></ref><ref id="B22"><mixed-citation xmlns:xlink="http://www.w3.org/1999/xlink" xlink:type="simple"><person-group><name name-style="western"><surname>Handschin</surname><given-names>E</given-names></name></person-group> (<year>1924</year>) <article-title>Neue myrmecophile und termitophile Collembolenformen aus Sud-Amerika.</article-title><source>Neue Beiträge zur Systematischen Insektenkunde, Berlim</source><volume>3</volume>: <fpage>13</fpage>–<lpage>26</lpage>.</mixed-citation></ref><ref id="B32"><mixed-citation xmlns:xlink="http://www.w3.org/1999/xlink" xlink:type="simple"><person-group><name name-style="western"><surname>Kottek</surname><given-names>M</given-names></name><name name-style="western"><surname>Grieser</surname><given-names>J</given-names></name><name name-style="western"><surname>Beck</surname><given-names>C</given-names></name><name name-style="western"><surname>Rudolf</surname><given-names>B</given-names></name><name name-style="western"><surname>Rubel</surname><given-names>F</given-names></name></person-group> (<year>2006</year>) <article-title>World map of the Köppen-Geiger climate classification updated.</article-title><source>Meteorologische Zeitschrift</source><volume>15</volume>: <fpage>259</fpage>–<lpage>263</lpage>. <ext-link xlink:href="10.1127/0941-2948/2006/0130" ext-link-type="doi" xlink:type="simple">https://doi.org/10.1127/0941-2948/2006/0130</ext-link></mixed-citation></ref></ref-list></tp:taxon-treatment>
